# Supplementary material for: The ATM and ATR kinases regulate centrosome clustering and tumor recurrence by targeting KIFC1 phosphorylation
Source: Nat Commun. 2021 Jan 4;12:20. doi: 10.1038/s41467-020-20208-x (PMC7782532; doi:10.1038/s41467-020-20208-x)
Supplement: Supplementary file 4 — Source Data [file 41467_2020_20208_MOESM4_ESM.xlsx]

## Sheet: Figure-1
Fig. 1b
	Mean	SD	N	P values
Nonrecurrence	5.52632	3.16511	95	1e-05
Recurrence	7.89474	2.81684	38
Fig. 1f
	Mean	SD	N	P values
Nonrecurrence	5.84848	2.69399	33	0.004
Recurrence	7.59091	2.43347	44

## Sheet: Figure-2
Fig. 2a
BRPF008	Mean	SD	N	P values
Control	5	1	3	0.0472139	0.0339082
Etoposide	10.3333	1.52753	3
Cisplatin	9.66667	1.1547	3
BRPF212
Control	4	1	3	0.0350987	0.0390123
Etoposide	10	1.73205	3
Cisplatin	8.33333	1.52753	3
BRPF232
Control	4	1	3	0.0341757	0.0202041
Etoposide	10.3333	1.1547	3
Cisplatin	8	1	3
BRPF280
Control	4.66667	1.1547	3	0.026271	0.0130725
Etoposide	10	1	3
Cisplatin	9.66667	1.52753	3
Fig. 2b
Fig. 2c
Fig. 2d
	Mean	SD	N	P values
Control	5.66667	1.1547	3	0.0423957	0.0345253	0.0415254
Etoposide	10.3333	1.52753	3
IR	10	1	3
Cisplatin	10	2	3

## Sheet: Figure-3
Fig. 3b
	Pseudo-bipolar (Clustering)					Multipolar
MDA-MB-231	Mean	SD	N	P values		Mean	SD	N
Control	22.694	1.46857	3	0.00860388	0.00725922	13.1674	1.53356	3
IR	40.4664	2.68415	3			1.31702	0.57451	3
Etoposide	41.2541	2.44887	3			2.0242	0.541316	3
BT549
Control	21.1423	1.52514	3	0.00739152	0.00248074	14.6257	1.06209	3
IR	36.853	1.97231	3			2.49712	0.586919	3
Etoposide	39.2454	0.9788	3			1.8617	0.331545	3
HCT116
Control	12.9593	1.73188	3	0.00677493	0.00835509	8.88175	0.892013	3
IR	27.7523	2.56471	3			1.65556	0.695793	3
Etoposide	24.5786	1.79581	3			2.22202	0.625754	3
H1299
Control	8.48762	2.08162	3	0.0317093	0.0372479	7.16471	1.06561	3
IR	17.433	2.59662	3			2.34312	0.968961	3
Etoposide	18.1769	2.99991	3			2.79812	1.18744	3
EJ-1
Control	15.0445	1.57855	3	0.00663907	0.00236688	8.70557	1.21682	3
IR	28.667	1.73255	3			1.30256	0.621755	3
Etoposide	29.1755	2.52642	3			1.28906	0.517743	3
HeLa
Control	9.06526	1.76843	3	0.0412382	0.0305613	7.49042	1.00644	3
IR	17.3789	1.76843	3			1.96092	1.00644	3
Etoposide	17.0768	1.83877	3			2.04224	0.830254	3
Fig. 3c
	Pseudo-bipolar (Clustering)				Multipolar
	Mean	SD	N	P values	Mean	SD	N
Control	22.9856	3.12278	3		14.4553	1.24833	3
etoposide	41.5032	2.5883	3	0.00209605	2.2676	0.5486	3
Cisplatin	40.1162	3.06432	3	0.00956574	2.1937	0.75218	3
Oxaliplatin	37.6195	2.57657	3	0.011752	3.39927	0.918965	3
Mitomycin C	35.2657	3.15057	3	0.0229202	3.78102	0.717666	3
Estramustine	40.1739	4.71754	3	0.0147873	3.05067	1.46199	3
Epirubicin	40.2987	1.78264	3	0.0254679	2.12424	0.849778	3
Gemcitabine	43.2913	2.07307	3	0.00695982	1.63012	0.511996	3
Bleomycin	42.1593	1.81427	3	0.00749489	2.80128	0.264125	3
CTX	37.9373	1.66377	3	0.0276438	3.40553	1.2295	3
Fig. 3d
Fig. 3d
	Pseudo-bipolar (Clustering)					Multipolar
	Mean	SD	N	P values		Mean	SD	N	P values
Control	23.02	2.96092	3	0.00283661		14.0511	1.58752	3
KIFC1-sh	2.67638	2.169	3			34.421	3.59603	3
etoposide	38.8794	2.70331	3		0.0049916	2.27011	0.58483	3	0.00121604
Etoposide+sh	2.73754	1.86305	3			42.7164	2.15203	3
Fig. 3e
	Pseudo-bipolar (Clustering)					Multipolar
BRPF212	Mean	SD	N	P values		Mean	SD	N
Control	24.7342	1.58918	3	0.00149239	0.00472774	17.4025	2.64425	3
Etoposide	44.778	2.07401	3			2.4088	0.797504	3
Cisplatin	42.1643	2.62903	3			1.85133	0.496287	3
BRPF280
Control	21.1942	1.05508	3	0.00922699	0.00997962	13.8184	0.997434	3
Etoposide	38.8571	3.2071	3			1.98247	0.528163	3
Cisplatin	36.6179	2.82848	3			2.57869	0.259133	3
BRPF232
Control	12.7754	1.6319	3	0.00707419	0.00880538	8.92644	0.869807	3
Etoposide	23.6667	2.08167	3			2	1	3
Cisplatin	29.2408	2.27095	3			1.85777	0.841724	3
BRPF008
Control	13.6086	0.523706	3	0.00963373	0.00649345	8.55546	2.15592	3
Etoposide	20.9617	1.94483	3			2.40122	1.33044	3
Cisplatin	19.6433	1.69047	3			2.73058	1.2457	3
Fig. 3f
	Pseudo-bipolar (Clustering)						Multipolar
	Mean	SD	N	P values			Mean	SD	N
Control	23.5572	2.46464	3	0.00486001	0.00985246	0.0143406	15.829	1.17346	3
IR	42.1672	2.68944	3				3.65942	1.54221	3
Etoposide	47.5556	2.6943	3				3.32053	2.033	3
Cisplatin	39.6491	2.43188	3				2.30074	0.848866	3

## Sheet: Figure-4
Fig. 4a
Fig. 4c
Fig. 4d
Fig. 4e
Fig. 4f
Fig. 4g
Fig. 4i
Fig. 4j
Fig. 4k

## Sheet: Figure-5
Fig. 5a
Fig. 5b
Fig. 5c
Fig. 5d
	Mean	SD	N	P values
Control	35.0507	1.65427	3	0.000646141
15 h	40.1677	1.67909	3
48 h	50.917	2.12322	3
Sh
Control	24.0808	2.00489	3	0.0363671
15 h	25.4036	2.38099	3
48 h	33.4488	3.39139	3
WT
Control	34.8316	1.72858	3	0.00705436
15 h	40.9873	1.21532	3
48 h	51.1181	1.59226	3
S26A
Control	24.8593	1.6093	3	0.00501352
15 h	27.6463	1.73118	3
48 h	40.5336	2.0231	3
S26D
Control	43.0742	2.58396	3	0.0441398
15 h	44.8842	2.47218	3
48 h	53.1699	2.78497	3
Fig. 5e
	Pseudo-bipolar (Clustering)				Multipolar
Control	Mean	SD	N	P values	Mean	SD	N	P values
0h	23.0236	2.33016	3	0.00732047	11.7993	2.23243	3
Etoposide	37.3521	1.04386	3		2.24275	1.33699	3
Sh
0h	1.68849	0.775884	3		24.5491	0.779009	3	0.00341254
Etoposide	1.72772	0.866841	3		26.3502	2.23294	3
WT
0h	24.0403	3.02543	3	0.0019543	11.1635	1.08322	3
Etoposide	39.1037	2.63198	3		2.53833	1.53318	3
S26A
0h	10.5196	1.07678	3	0.181563	13.6986	1.27505	3
Etoposide	12.6166	1.31507	3		14.2644	2.35358	3
S26D
0h	42.8114	1.9408	3	0.605975	2.90617	0.882807	3
Etoposide	44.1954	2.19532	3		2.86515	0.869187	3
Fig. 5f
	Pseudo-bipolar (Clustering)				Multipolar
Etoposide	Mean	SD	N	P values	Mean	SD	N
WT	40.2378	3.00313	3	0.00876515	1.98115	0.409552	3
WT+VE-822	17.761	2.22033	3		15.4738	1.78482	3
S26A	9.51482	1.25097	3	0.31633	11.1747	1.9693	3
S26A+VE-822	10.0014	0.599321	3		12.3048	0.694435	3
S26D	42.5264	2.04401	3	0.49283	2.64596	1.41934	3
S26D+VE-822	42.4924	1.73588	3		2.8565	1.98484	3

## Sheet: Figure-6
Fig. 6a
	Mean	SD	N	P values
Control	42.0358	3.14187	3	0.000689315
Sh	13.6267	3.21677	3
WT	41.1522	2.90553	3		0.00998651
S26A	24.47	2.85669	3			0.00900378
S26D	49.6123	5.10227	3
Fig. 6b
Etoposide	Mean	SD	N	P values
WT	41.267	2.96529	3	0.00049067
WT+VE-822	13.2753	3.08596	3
S26A	24.5852	2.83564	3		0.0110008
S26A+VE-822	13.5826	3.16535	3
S26D	45.8411	2.47274	3	0.0143045
S26D+VE-822	31.7748	3.38313	3
Fig. 6d
	Mean	SD	N	P values
WT	1098.62	157.405	6
S26A	967.646	123.618	6
S26D	999.425	165.874	6
WT+etoposide	452.27	96.6425	6	0.006244
S26A+etoposide	215.835	97.4487	6		2.4e-06
S26D+etoposide	543.451	103.852	6
Fig. 6e
	Mean	SD	N	P values
WT	0.813333	0.105198	6
S26A	0.725	0.0826438	6
S26D	0.771667	0.111609	6
WT+etoposide	0.326667	0.0647045	6	0.00994
S26A+etoposide	0.165	0.0799375	6		1.35e-05
S26D+etoposide	0.41	0.0756307	6
Fig. 6f
	Pseudo-bipolar (Clustering)					Multipolar
	Mean	SD	N	P values		Mean	SD	N
WT	24.5828	2.4797	3	0.00156058		15.5283	1.82708	3
WT+etoposide	43.389	2.98771	3			2.2242	0.84394	3
S26A	12.1027	2.56509	3		0.924483	14.3187	2.98779	3
S26A+etoposide	12.223	1.50225	3			14.6783	2.49438	3
S26D	50.7727	2.1583	3	0.566308		2.54127	1.45963	3
S26D+etoposide	50.318	2.02043	3			2.61062	0.813558	3
Fig. 6h
	Mean	SD	N	P values
Control	1181.15	207.474	6
Etoposide	482.348	146.835	6	0.00532848
Etoposide+VE-822	170.781	104.135	6		0.00160407
VE-822	758.034	99.0243	6
Fig. 6i
	Mean	SD	N	P values
Control	0.841667	0.126873	6
Etoposide	0.358333	0.107966	6	0.00570621
Etoposide+VE-822	0.135	0.0720417	6		0.00160112
VE-822	0.573333	0.0789092	6
Fig. 6j
	Pseudo-bipolar (Clustering)					Multipolar
	Mean	SD	N	P values		Mean	SD	N
Control	24.4253	0.995431	3			13.3563	1.49765	3
Etoposide	45.1769	3.13115	3	0.00059019	0.00915329	4.37758	2.5742	3
Etoposide+VE-822	11.6872	3.19231	3			21.7956	2.53516	3
VE-822	11.4277	2.88617	3			23.9271	2.25945	3

## Sheet: Figure-7
Fig. 7a
	Control					Etoposide			Etoposide+VE-822			P value (Etoposide/ Etoposide+VE-822)
	Mean	SD	N	P values		Mean	SD	N	Mean	SD	N
Control	15.2712	0.856973	3			22.2164	1.23557	3	10.6667	1.1547	3
Res-WT	16.2844	1.51379	3	0.0114723		22.0741	1.0082	3	11.5176	1.65729	3	0.00377568
Res-S26A	8.41864	1.13997	3		0.00299453	10.5077	0.878852	3	10.1378	1.57334	3
Res-S26D	22.7434	1.69521	3			25.7543	1.38728	3	24.2242	1.55864	3
Fig. 7b
Fig. 7c
	Mean	SD	N	P values
Control	8.34733	1.71077	3	0.000435708
15 h	12.512	2.003	3
48 h	30.8273	2.5233	3
Sh
Control	6.817	0.678257	3	0.0137055
15 h	7.75633	0.876995	3
48 h	16.7877	2.6941	3
WT
Control	8.51333	0.817883	3	0.00333729
15 h	12.5933	2.69656	3
48 h	30.5507	2.98319	3
S26A
Control	6.79133	0.891996	3	0.00332553
15 h	11.53	1.95008	3
48 h	26.51	2.40227	3
S26D
Control	9.286	0.892652	3	0.00239328
15 h	15.0023	2.13086	3
48 h	35.1127	3.06455	3
Fig. 7d
	Pseudo-bipolar (Clustering)				Multipolar
	Mean	SD	N	P values	Mean	SD	N
Ctrl	4.65733	0.664091	3	0.00971945	3.52433	0.555442	3
Ctrl+etoposide	11.7683	0.732672	3		0.8812	0.368442	3
Sh	0.828167	0.300779	3		5.48267	0.474238	3
Sh+etoposide	0.782067	0.301247	3		6.5625	0.584481	3
WT	4.53163	0.672807	3	0.00994511	3.778	0.696164	3
WT+etoposide	11.785	0.910069	3		0.811723	0.419428	3
S26A	2.21882	0.737453	3		4.51613	0.886174	3
S26A+etoposide	3.88567	0.644523	3		7.55267	1.03932	3
S26D	8.80657	0.850245	3		1.04633	0.288964	3
S26D+etoposide	13.5367	0.965108	3		1.26733	0.715184	3
Fig. 7e
	< 46				46					47-70					> 70
	Mean	SD	N	P values	Mean	SD	N	P values		Mean	SD	N	P values		Mean	SD	N
Control	3.68269	0.939533	3		89.5472	2.28829	3			5.53794	1.6822	3			0.906765	0.0240884	3
WT	3.69526	1.00044	3		87.3588	3.75999	3			8.68138	2.76436	3			0.26455	0.458214	3
S26A	2.96097	1.02927	3		89.8293	2.49344	3			5.57872	2.99765	3			1.63754	1.10425	3
S26D	5.19259	2.04664	3		83.1206	4.62232	3			10.4004	2.54173	3			0.9967	0.00571634	3
Res-WT	11.4188	1.37028	3		62.8079	4.31552	3	0.00782229		18.9371	3.99148	3	0.00793556		5.56958	1.23878	3
Res-S26A	6.38097	2.05663	3	0.0278428	81.4247	3.49578	3		0.00979552	8.03113	2.30593	3		0.00563162	3.92195	1.7482	3
Res-S26D	18.3198	1.66683	3		50.7302	3.59045	3			23.6107	1.77441	3			7.16652	1.18651	3
Fig. 7f
	Chromosome 3					Chromosome 7
	Mean	SD	N	P values		Mean	SD	N	P values
Untreated	2.26675	0.611012	3			2.59354	0.63187	3
WT	4.02322	1.2097	3			4.02322	0.716592	3
S26A	3.1568	0.565904	3			3.1568	0.95288	3
S26D	4.77076	0.752973	3			5.09127	1.51596	3
Res-WT	19.7429	1.78759	3	0.00271625		18.1023	1.65094	3	0.00859629
Res-S26A	8.07502	0.732185	3		0.00372564	8.75	1.11773	3		0.00842233
Res-S26D	22.851	0.874675	3			21.9093	1.49464	3

## Sheet: Figure-8
Fig. 8b
Days	Mean	SD	N
WT	32.8	5.22388	10	6.63779e-07	4.51301e-08
S26A	58.5	2.41523	10
S26D	28.6	5.46097	10
WT + CW069	58.3	3.59166	10
WT + VE-822	54.8	4.2111	10
Fig. 8c
	< 45				45-47					48-70				> 70
	Mean	SD	N	Mean	SD	N	P values			Mean	SD	N	P values	Mean	SD	N
WT	12.7436	1.6556	3	66.4582	4.05984	3		0.00219924	0.00357714	15.219	0.933052	3		5.94755	1.56843	3
S26A	4.81818	0.744123	3	86.4242	1.24095	3	0.00209851			6.54545	2.71055	3	0.000765795	1.33333	0.57735	3
S26D	10.6303	2.01812	3	63.7663	2.60991	3				18.7021	2.62564	3		6.0049	0.212261	3
WT + VE822	5.9703	2.59525	3	88.275	3.58064	3				4.9769	1.69204	3		0.888889	0.7698	3
WT + CW069	4.11077	1.56027	3	87.0141	3.24722	3				6.65635	1.30231	3		2.14998	0.685194	3
Fig. 8d
	Chromosome 3				Chromosome 7
	Mean	SD	N	P values	Mean	SD	N	P values
WT	22.7941	2.04824	3		22.4409	2.135	3
S26A	7.73215	1.6106	3	0.00920768	8.37341	2.16524	3	0.00773573
S26D	25.2492	1.7714	3		26.4684	1.54105	3
WT + VE822	3.77549	0.630852	3		4.61074	0.88275	3
WT + CW069	6.45347	1.34585	3		5.51978	2.11703	3
Fig. 8e
Days	Mean	SD	N	P values
WT	134	27.4672	10	0.0442
S26A	150	0	10		0.0291
S26D	123	36.606	10
WT + VE822	150	0	10
WT + CW069	150	0	10
Fig. 8g
	Chromosome 3					Chromosome 7
	Mean	SD	N	P values		Mean	SD	N	P values
Control	4.45895	1.32395	3	0.00218418	0.00311367	3.80859	1.77677	3	0.00786878	0.00240466
Recurrence-WT	23.4628	2.84414	3			20.11	1.92263	3
Recurrence-S26D	25.7729	1.93496	3			26.6903	1.98156	3
Fig. 8h
	< 45				45-47					48-70				> 70
	Mean	SD	N	P values	Mean	SD	N	P values		Mean	SD	N	P values	Mean	SD	N
Untreated	4.12483	1.56674	3	0.0260784	85.125	3.45182	3	0.00983587	0.00475943	9.01141	1.91135	3	0.0164099	1.91709	0.0213537	3
Rec-WT	15.8648	2.19375	3		62.4333	4.78177	3			16.062	2.69315	3		6.22888	0.891301	3
Rec-S26D	17.7076	0.267327	3		48.874	2.97457	3			24.5806	4.18715	3		7.62092	0.656594	3

## Sheet: Figure-S1
Fig. S1a
	Mean	SD	N	P values
Peri-tumor	2.95181	2.31592	83	5.53183e-18
Tumor	6.74699	2.72228	83
Fig. S1b
	Mean	SD	N	P values
（Peri-tumor-low）tumor	6.47887	2.67186	71	0.0282
（Peri-tumor-medium+High）tumor	8.33333	2.57023	12

## Sheet: Figure-S3
Fig. S3a
MDA-MB-231	Mean	SD	N	P values
Control	35.2433	2.43225	3	0.0083336
15 h	41.639	2.0486	3
48 h	50.46	2.65051	3
BT549
Control	36.1312	1.45522	3	0.0092515
15 h	39.35	2.01334	3
48 h	50.5911	2.55252	3
HCT116
Control	22.2269	2.4641	3	0.00065485
15 h	25.9542	2.13155	3
48 h	38.1317	2.98846	3
H1299
Control	15.3018	1.69589	3	0.0342154
15 h	19.5252	1.56991	3
48 h	26.536	2.00097	3
EJ-1
Control	25.1692	2.47578	3	0.00164923
15 h	27.4782	2.80262	3
48 h	32.511	2.05285	3
HeLa
Control	13.8802	2.52459	3	0.00821776
15 h	18.8549	1.99389	3
48 h	30.701	2.02131	3
Fig. S3b
MDA-MB-231	Pseudo-bipolar (Clustering)					Multipolar
	Mean	SD	N	P values		Mean	SD	N
0h	21.8693	2.36476	3	0.00970474	0.00986547	13.3735	1.45105	3
15h	39.3415	2.77579	3			2.13075	0.791223	3
48h	48.6298	6.43844	3			3.29224	2.53451	3

[truncated: 4 more sheets: Figure-S5, Figure-S7, Figure-S8, Figure-S9]
